# Supplementary material for: Evaluation of sulbactam/durlobactam activity and synergy against highly drug-resistant Acinetobacter baumannii strains
Source: JAC Antimicrob Resist. 2025 Nov 19;7(6):dlaf220. doi: 10.1093/jacamr/dlaf220 (PMC12629082; doi:10.1093/jacamr/dlaf220)
Supplement: dlaf220_Supplementary_Data [file dlaf220_supplementary_data.zip]

Archive with 3 entries (3 files):
- Halime et al_SUL-DUR_Table S1.pdf
- Halim et al_SUL-DUR_Supplementary Table S2.xlsx
- Halim_SUL-DUR_SupplementaryFigures_Update.docx
