# Supplementary material for: Evaluation of sulbactam/durlobactam activity and synergy against highly drug-resistant Acinetobacter baumannii strains
Source: JAC Antimicrob Resist. 2025 Nov 19;7(6):dlaf220. doi: 10.1093/jacamr/dlaf220 (PMC12629082; doi:10.1093/jacamr/dlaf220)
Supplement: dlaf220_Supplementary_Data [file dlaf220_supplementary_data.zip › Halim et al_SUL-DUR_Supplementary Table S2.xlsx]

## Sheet: Sheet1
Combination	Strain	MIC	Time	Condition
SUL/DUR x Cefepime	M1	32		Growth Control		SUL/DUR		Cefepime		SUL/DUR + Cefepime
				Mean Log10 CFU/mL	SD	Mean Log10 CFU/mL	SD	Mean Log10 CFU/mL	SD	Mean Log10 CFU/mL	SD
			0 hr	6.49	0.827	6.49	0.83	6.49	0.83	6.49	0.83
			2 hr	7.96	1.05	7.54	1.18	6.31	1.12	5.02	0.65
			4 hr	8.8	0.33	8.21	0.16	6.01	1.63	1.76	1.08
			8 hr	9.1	0.085	7.69	0.23	7.61	1.79	1	0
			24 hr	9.16	0.02	7.95	0.11	9.13	0.33	1	0
	M20	32		Growth Control		SUL/DUR		Cefepime		SUL/DUR + Cefepime
				Mean Log10 CFU/mL	SD	Mean Log10 CFU/mL	SD	Mean Log10 CFU/mL	SD	Mean Log10 CFU/mL	SD
			0 hr	5.84	0.06	5.84	0.06	5.84	0.06	5.84	0.06
			2 hr	7.6	0.06	7.22	0.212	6.21	0.049	4.64	0.163
			4 hr	8.99	0.16	8.41	0.276	6.34	0.255	2	1.414
			8 hr	9.16	0.5	8.47	0.078	8.79	0.431	1	0
			24 hr	9.25	0.61	6.925	1.662	9.075	0.672	1	0
	BAA-3302	32		Growth Control		SUL/DUR		Cefepime		SUL/DUR + Cefepime
				Mean Log10 CFU/mL	SD	Mean Log10 CFU/mL	SD	Mean Log10 CFU/mL	SD	Mean Log10 CFU/mL	SD
			0 hr	6.39	0.08	6.39	0.08	6.39	0.08	6.39	0.08
			2 hr	7.88	0.01	6.69	0.23	5.31	0.09	4.52	0.42
			4 hr	8.93	0.18	5.59	0.79	4.61	0.55	1	0
			8 hr	9.03	0.01	6.91	0.28	4.45	0.88	1	0
			24 hr	9.29	0.03	7.9	2.7	4.91	0.13	1	0
SUL/DUR x Meropenem	M1	>16		Growth Control		SUL/DUR		Meropenem		SUL/DUR + Meropenem
				Mean Log10 CFU/mL	SD	Mean Log10 CFU/mL	SD	Mean Log10 CFU/mL	SD	Mean Log10 CFU/mL	SD
			0 hr	6.49	0.83	6.49	0.83	6.49	0.83	6.49	0.83
			2 hr	7.96	1.05	7.54	1.18	4.83	0.06	3.77	0.35
			4 hr	8.8	0.33	8.21	0.16	4.17	0.5	1	0
			8 hr	9.1	0.09	7.69	0.23	4.67	2.36	1	0
			24 hr	9.16	0.02	7.95	0.11	7.63	2.3	1	0
	M20	>16		Growth Control		SUL/DUR		Meropenem		SUL/DUR + Meropenem
				Mean Log10 CFU/mL	SD	Mean Log10 CFU/mL	SD	Mean Log10 CFU/mL	SD	Mean Log10 CFU/mL	SD
			0 hr	5.84	0.06	5.84	0.06	5.84	0.06	5.84	0.06
			2 hr	7.6	0.057	7.22	0.212	6.36	0.976	3.5	0.7
			4 hr	8.99	0.163	8.41	0.276	6.45	3.26	1	0
			8 hr	9.16	0.502	8.47	0.078	7.9	1.838	1	0
			24 hr	9.25	0.608	6.93	1.662	9.4	0.24	1	0
	BAA-3302	>16		Growth Control		SUL/DUR		Meropenem		SUL/DUR + Meropenem
				Mean Log10 CFU/mL	SD	Mean Log10 CFU/mL	SD	Mean Log10 CFU/mL	SD	Mean Log10 CFU/mL	SD
			0 hr	6.39	0.08	6.39	0.08	6.39	0.08	6.39	0.08
			2 hr	7.88	0.01	6.69	0.23	6.04	0.74	4.98	2.82
			4 hr	8.93	0.18	5.59	0.79	5.9	1.62	2.82	0
			8 hr	9.03	0.01	6.91	0.28	7.37	1.92	1	0
			24 hr	9.29	0.03	7.9	2.7	9.3	0.16	1	0
SUL/DUR x Cefiderocol	M1	64		Growth Control		SUL/DUR		Cefiderocol		SUL/DUR + Cefiderocol
				Mean Log10 CFU/mL	SD	Mean Log10 CFU/mL	SD	Mean Log10 CFU/mL	SD	Mean Log10 CFU/mL	SD
			0 hr	5.97	0.035	5.97	0.035	5.97	0.035	5.97	0.035
			2 hr	6.89	0.014	6.65	0.24	5.88	0.389	5.13	1.167
			4 hr	8.7	0	8.43	0.339	4.45	0.106	2.76	0.339
			8 hr	9.18	0.318	7.17	1.909	3.93	0.792	1.76	1.075
			24 hr	9.08	0.297	7.71	0.057	9.18	0.113	1	0
	M20	2		Growth Control		SUL/DUR		Cefiderocol		SUL/DUR + Cefiderocol
				Mean Log10 CFU/mL	SD	Mean Log10 CFU/mL	SD	Mean Log10 CFU/mL	SD	Mean Log10 CFU/mL	SD
			0 hr	5.97	0.035	5.97	0.035	5.97	0.035	5.97	0.035
			2 hr	7.09	0.191	6.79	0.163	5.58	0.389	5.21	0.806
			4 hr	8.73	0.028	8.28	0.163	3.8	0.219	2.91	0.127
			8 hr	9.17	0.078	8.41	0.665	3.11	0.156	1	0
			24 hr	9.36	0.057	8.49	0.707	9.275	0.007	1	0
	BAA-3302	16		Growth Control		SUL/DUR		Cefiderocol		SUL/DUR + Cefiderocol
				Mean Log10 CFU/mL	SD	Mean Log10 CFU/mL	SD	Mean Log10 CFU/mL	SD	Mean Log10 CFU/mL	SD
			0 hr	6	0.106	6	0.106	6	0.106	6	0.106
			2 hr	6.89	0.021	6.25	0.127	5.66	0.396	4.23	0.014
			4 hr	8.85	0.035	7.74	0.198	4.37	0.092	2.15	1.626
			8 hr	9.21	0.198	6.83	1.591	4.01	0.156	1	0
			24 hr	9.1	0.424	7.21	1.188	8.29	0.156	1	0
SUL/DUR x CAZ/AVI	M1	>256/4		Growth Control		SUL/DUR		CAZ/AVI		SUL/DUR + CAZ/AVI
				Mean Log10 CFU/mL	SD	Mean Log10 CFU/mL	SD	Mean Log10 CFU/mL	SD	Mean Log10 CFU/mL	SD
			0 hr	6.49	0.83	6.49	0.83	6.49	0.83	6.49	0.83
			2 hr	7.96	1.05	7.54	1.18	7.01	1.19	5.18	0.81
			4 hr	8.8	0.33	8.21	0.16	7.17	1.09	2.06	1.5
			8 hr	9.1	0.09	7.69	0.23	6.34	2.07	1	0
			24 hr	9.16	0.02	7.95	0.11	8.98	0.04	1	0
	M20	64/4		Growth Control		SUL/DUR		CAZ/AVI		SUL/DUR + CAZ/AVI
				Mean Log10 CFU/mL	SD	Mean Log10 CFU/mL	SD	Mean Log10 CFU/mL	SD	Mean Log10 CFU/mL	SD
			0 hr	5.84	0.057	5.84	0.057	5.84	0.057	5.84	0.057
			2 hr	7.6	0.057	7.22	0.212	3.91	1.287	3.65	0.311
			4 hr	8.99	0.163	8.41	0.276	3	0	1	0
			8 hr	9.16	0.502	8.47	0.078	3	0	1	0
			24 hr	9.25	0.608	6.925	1.6617	3	0	1	0
	BAA-3302	>256/4		Growth Control		SUL/DUR		CAZ/AVI		SUL/DUR + CAZ/AVI
				Mean Log10 CFU/mL	SD	Mean Log10 CFU/mL	SD	Mean Log10 CFU/mL	SD	Mean Log10 CFU/mL	SD
			0 hr	5.75	0.96	5.75	0.96	5.75	0.96	5.75	0.96
			2 hr	7.57	0.43	6.68	0.25	6.85	0.06	6.04	0.07
			4 hr	9.04	0.01	6.07	0.11	8.97	0.04	4.17	0.07
			8 hr	9.34	0.42	6.7	0.02	9.01	0.12	6.37	0.27
			24 hr	9.46	0.21	6.89	1.27	8.21	0.29	1	0
SUL/DUR x PIP/TAZO	M1	>512/4		Growth Control		SUL/DUR		PIP/TAZO		SUL/DUR + PIP/TAZO
				Mean Log10 CFU/mL	SD	Mean Log10 CFU/mL	SD	Mean Log10 CFU/mL	SD	Mean Log10 CFU/mL	SD
			0 hr	5.99	0.12	5.99	0.12	5.99	0.12	5.99	0.12
			2 hr	7.24	0.042	6.64	0.092	7.28	0.014	5.8	0.283
			4 hr	8.8	0.339	8.04	0.071	8.75	0.148	2.82	0.424
			8 hr	9.25	0.29	8.06	0.29	8.82	0.049	1	0
			24 hr	9.3	0.226	6.925	1.563	8.875	0.035	1	0
	M20	>512/4		Growth Control		SUL/DUR		PIP/TAZO		SUL/DUR + PIP/TAZO
				Mean Log10 CFU/mL	SD	Mean Log10 CFU/mL	SD	Mean Log10 CFU/mL	SD	Mean Log10 CFU/mL	SD
			0 hr	5.65	0.219	5.65	0.219	5.65	0.219	5.65	0.219
			2 hr	7.37	0.382	6.99	0.12	6.78	0.226	3.83	0.559
			4 hr	8.61	0.375	8.11	0.141	7.94	0.537	1	0
			8 hr	8.75	0.078	7.92	0.693	8.47	0.134	1	0
			24 hr	9.555	0.177	7.445	2.397	8.765	0.318	1	0
	BAA-3302	>512/4		Growth Control		SUL/DUR		PIP/TAZO		SUL/DUR + PIP/TAZO
				Mean Log10 CFU/mL	SD	Mean Log10 CFU/mL	SD	Mean Log10 CFU/mL	SD	Mean Log10 CFU/mL	SD
			0 hr	6.03	0.424	6.03	0.424	6.03	0.424	6.03	0.424
			2 hr	7.59	0.403	6.51	0.021	6.87	0.46	3.71	0.269
			4 hr	8.95	0.141	5.45	0.594	8.04	0.559	1	0
			8 hr	9.16	0.17	6.21	0.714	8.97	0.035	1	0
			24 hr	9.285	0.035	5.275	1.011	9.365	0.007	1	0
SUL/DUR x Eravacycline	M1	8		Growth Control		SUL/DUR		Eravacycline		SUL/DUR + Eravacycline
				Mean Log10 CFU/mL	SD	Mean Log10 CFU/mL	SD	Mean Log10 CFU/mL	SD	Mean Log10 CFU/mL	SD
			0 hr	6.49	0.83	6.49	0.83	6.49	0.83	6.49	0.83
			2 hr	7.96	1.05	7.54	1.18	7.57	1.12	7.28	1.08
			4 hr	8.8	0.33	8.21	0.16	7.67	0.41	7.21	0.02
			8 hr	9.1	0.09	7.69	0.23	6.11	2.25	5.33	1.71
			24 hr	9.16	0.02	7.95	0.11	8.78	0.07	7.58	0.96
	M20	4		Growth Control		SUL/DUR		Eravacycline		SUL/DUR + Eravacycline
				Mean Log10 CFU/mL	SD	Mean Log10 CFU/mL	SD	Mean Log10 CFU/mL	SD	Mean Log10 CFU/mL	SD
			0 hr	5.84	0.057	5.84	0.057	5.84	0.057	5.84	0.057
			2 hr	7.6	0.057	7.22	0.212	7.18	0.141	6.9	0.071
			4 hr	8.99	0.163	8.41	0.276	7.63	0.014	7.6	0.212
			8 hr	9.16	0.502	8.47	0.078	6.78	0.247	5.16	2.1
			24 hr	9.25	0.608	8.225	0.177	8.915	0.785	6.66	0.474
	BAA-3302	4		Growth Control		SUL/DUR		Eravacycline		SUL/DUR + Eravacycline
				Mean Log10 CFU/mL	SD	Mean Log10 CFU/mL	SD	Mean Log10 CFU/mL	SD	Mean Log10 CFU/mL	SD
			0 hr	5.75	0.96	5.75	0.96	5.75	0.96	5.75	0.96
			2 hr	7.57	0.43	6.68	0.25	4.52	0	2.5	2.12
			4 hr	9.04	0.01	6.07	0.11	3	0	1	0
			8 hr	9.34	0.42	6.7	0.02	4.74	0.3	1	0
			24 hr	9.46	0.21	6.89	1.27	5.78	1.35	1	0
Sulbactam/Durlobactam	SUL/DUR
Piperacillin/Tazobactam	PIP/TAZO
Ceftazidime/Avibactam	CAZ/AVI
